# Supplementary material for: Collective gradient sensing in fish schools
Source: Sci Rep. 2018 May 15;8:7587. doi: 10.1038/s41598-018-26037-9 (PMC5954127; doi:10.1038/s41598-018-26037-9)
Supplement: Supplementary file 2 — Supplementary Dataset [file 41598_2018_26037_MOESM2_ESM.zip]

Archive with 23 entries (20 files):
- SupplementalData/
- SupplementalData/.DS_Store
- __MACOSX/
- __MACOSX/SupplementalData/
- __MACOSX/SupplementalData/._.DS_Store
- SupplementalData/README.txt
- __MACOSX/SupplementalData/._README.txt
- SupplementalData/SI-couzinGradientOutputFinal.csv
- __MACOSX/SupplementalData/._SI-couzinGradientOutputFinal.csv
- SupplementalData/SI-couzinGradientOutputFinalNNd.csv
- __MACOSX/SupplementalData/._SI-couzinGradientOutputFinalNNd.csv
- SupplementalData/SI-weightErrorOutputFinal128.csv
- __MACOSX/SupplementalData/._SI-weightErrorOutputFinal128.csv
- SupplementalData/SI-weightErrorOutputFinal16.csv
- __MACOSX/SupplementalData/._SI-weightErrorOutputFinal16.csv
- SupplementalData/SI-weightErrorOutputFinal256.csv
- __MACOSX/SupplementalData/._SI-weightErrorOutputFinal256.csv
- SupplementalData/SI-weightErrorOutputFinal32.csv
- __MACOSX/SupplementalData/._SI-weightErrorOutputFinal32.csv
- SupplementalData/SI-weightErrorOutputFinal64.csv
- __MACOSX/SupplementalData/._SI-weightErrorOutputFinal64.csv
- SupplementalData/SI-weightErrorOutputFinal8.csv
- __MACOSX/SupplementalData/._SI-weightErrorOutputFinal8.csv
