# Supplementary material for: Collective gradient sensing in fish schools
Source: Sci Rep. 2018 May 15;8:7587. doi: 10.1038/s41598-018-26037-9 (PMC5954127; doi:10.1038/s41598-018-26037-9)
Supplement: Supplementary file 2 — Supplementary Dataset [file 41598_2018_26037_MOESM2_ESM.zip › SupplementalData/README.txt]

Simulation data for collective animal behavior combining social and environmental information. Uses the Couzin (zonal) model for social interactions and environmental information is given via gradient sensing via noisy scale field.

Source code for the zonal gradient sensing simulation This code is provided freely, however when using this code you are asked to cite these related paper:

Puckett, J.G., Pokhrel, A.R. and Giannini, J.A. (2018) Collective gradient sensing in fish schools

Code is available at the repository:
https://github.com/puckettlab/collectiveSensing


The code used to generate the data is built on the original work by:

Berdahl, A., Torney, C.J., Ioannou, C.C., Faria, J. & Couzin, I.D. (2013) Emergent sensing of complex environments by mobile animal groups, Science

GNU Public Licence Copyright (c) Colin Torney


============================
This archive contains the following data from simulations as detailed below.


SI-couzinGradientOutputFinal.csv
	data for group performance
	
	Each row of data is the following
	Psi, seed, noise level, ro, ra, N, w, sigma_w


SI-couzinGradientOutputFinalNNd.csv
	data for figure 6a, the nearest neighbor distance

	Each row of data is the following
	Particle number, d_nn, seed, noise level, N, ro, ra, w, sigma_w


SI-weightErrorOutputFinalX.csv
	where X is the group size in the simulation
	data for figure 5, testing how error in gradient sensing affects group performance

	Each row of data is the following
	Psi, seed, noise level, ro, ra, N, w, sigma_w
